# Supplementary material for: A 10 year (2000–2010) systematic review of interventions to improve quality of care in hospitals
Source: BMC Health Serv Res. 2012 Aug 24;12:275. doi: 10.1186/1472-6963-12-275 (PMC3523986; doi:10.1186/1472-6963-12-275)
Supplement: Additional file 1 — Search Strategy results. [file 1472-6963-12-275-S1.xls]

## Sheet: Searches
Database	Date	Search term/phrase	Number of articles
Pubmed	29/11/10	Quality of Health Care[Majr] AND "Hospitals"[Majr] AND ("humans"[MeSH Terms] AND English[lang] AND ("2000/01/01"[PDAT] : "2010/11/29"[PDAT]))	4043
Psychinfo/medline/ovid	29/11/10	quality of care' or 'quality of healthcare' and hospital$ in keywords limited to english, 2000-2010, humans	5564
Embase	29/11/10	quality of care' ab or 'quality of healthcare' ab and hospital$ all to be major focus in article limited to humans, english, 2000-2010	1826
Cinahl	29/11/10	quality of care' ab or 'quality of healthcare' ab and hospital$ limited to humans, english, 2000-2010	6297
			Total: 17,730
		Exported to Endnote	17730
		uplicates recognised	5554
		Duplicates removed	4535
		Disserations removed	[409]
		Endnote total for screening	13195
		Ovid MEDLINE(R) 1950 to November Week 3 2010,
		Ovid MEDLINE(R) In-Process & Other Non-Indexed Citations November 24, 2010,
		PsycINFO 1806 to November Week 4 2010
		Inclusion Criteria
		This search returned (n=17,730) articles. Following duplicate removal, (n=13,195) articles remained for screening. Included articles had to meet the following criteria:
		(1)Peer reviewed data based papers in English
		(2)Published between 2000 and 2010
		(3)Explicitly stated that the aim of intervention must be to improve quality of care or an identified aspect of care
		(4) Interventions had to have pre and post data
		(5) Interventions had to be based in an adult general hospital
		Screening Criteria
		Two researchers conducted the initial search by independently examining titles and abstracts
		120 abstracts were examined in more detail.
		40 Full texts were retrieved for potentially relevant studies and these were assessed.
		A third researcher was consulted and reviewed texts in the case of disagreement.
		An independent review by a fourth researcher was undertaken on all full texts of the final included articles
		17 articles met inclusion criteria and reference mining of these articles resulted in the inclusion of 3 other articles.
		Final number of articles included (n=20)
